# Supplementary material for: Molecular Simulation of the Water Diffusion Behavior and Electronic Properties of Boron-Nitride-Composited Mineral Oil
Source: Molecules. 2024 Sep 22;29(18):4500. doi: 10.3390/molecules29184500 (PMC11434289; doi:10.3390/molecules29184500)
Supplement: Supplementary file 1 [file molecules-29-04500-s001.zip]

Archive with 1 entries (1 files):
- molecules-3197062-supplementary.pdf
